# Supplementary material for: Neurexins regulate presynaptic GABAB-receptors at central synapses
Source: Nat Commun. 2021 Apr 22;12:2380. doi: 10.1038/s41467-021-22753-5 (PMC8062527; doi:10.1038/s41467-021-22753-5)
Supplement: Supplementary file 4 — Source Data [file 41467_2021_22753_MOESM4_ESM.xlsx]

## Sheet: Fig.1
	Fig.1d					Fig.1e			Fig.1f
	Ctrl.-SKF	Ctrl.+SKF	TKO-SKF	TKO+SKF		Ctrl.	TKO		Ctrl.-SKF	Ctrl.+SKF	TKO-SKF	TKO+SKF
cell1	7.9	1.75	0.58	0.46		22.1519	79.3103		0.61	1.38	1.99	1.824
cell2	7.6	0.7	3.626	2.727		9.21053	60.2362		0.71	1.82	0.894	0.956
cell3	11.5	4.2	13.6	5.55		36.5217	48.9933		0.56	0.92	0.66	0.971
cell4	7	0.77	8.1	4.9		11	60.4938		0.72	2	0.46	0.588
cell5	13.4	3.9	0.12	0.06		29.1045	50		0.51	1.27	1.42	1.176
cell6	8.4	1.2	0.4	0.17		14.2857	42.5		0.56	1.23	0.845	1
cell7	12.5	1.6	11.5	7.79		12.8	67.7391		0.3	1.08	0.48	0.953
cell8	11.3	2.12	4.09	3.64		18.7611	78.7879		0.28	0.94	0.625	0.959
cell9	12.4	1.2	0.33	0.26		9.67742	78.7879		0.35	1.96	0.615	0.953
cell10	11.6	1.36				11.7			0.51	1.3

## Sheet: Fig.2
	Fig.2b										Fig.2c					Fig.2d
	Ctrl.-SKF		Ctrl.+SKF		TKO-SKF		TKO+SKF				Ctrl.-SKF	Ctrl.+SKF	TKO-SKF	TKO+SKF		Ctrl.	TKO
-60	-0.218391	0.0869487	-0.27436	0.103568	-0.439089	0.176664	-0.51971	0.209612		cell1	15.92	8.51	25.68	23.16		46.5409	11.6732
-50	-0.336201	0.133243	-0.332191	0.144986	-0.613632	0.248437	-0.750172	0.28705		cell2	19.99	14.13	16.51	12.64		27.964	22.2222
-40	-0.461637	0.186189	-0.433509	0.152278	-0.860149	0.311095	-1.04442	0.376997		cell3	18.41	12.46	15.36	12.8		32.0652	24.56
-30	-0.666233	0.203651	-0.632061	0.246542	-1.17148	0.367359	-1.35896	0.465057		cell4	19.35	13.53	14.32	13.35		30.4124	12.5874
-20	-1.39215	0.385224	-1.5573	0.858065	-1.87056	0.445769	-2.10741	0.505067		cell5	16.38	8.04	15.23	13.56		50.9756	24.49
-10	-5.8571	2.08068	-4.64679	1.88064	-6.08786	0.753501	-5.80487	0.433377		cell6	19.6	12	17.2	12.8		38.7755	27.2727
0	-15.0975	2.24298	-9.53224	2.32534	-15.2218	1.17479	-11.6406	0.339123
10	-18.2764	0.70711	-11.4042	1.10274	-18.077	1.36244	-14.3131	1.0766
20	-15.2674	0.59912	-9.4848	0.895463	-15.0755	1.40023	-12.3593	1.45982
30	-10.5762	0.722804	-5.64351	1.17693	-11.0729	1.29754	-9.15629	1.46341
40	-6.39857	0.876429	-1.30898	1.51747	-7.68089	1.20405	-5.98705	1.31443

## Sheet: Fig.3
	Fig.3b							Fig.3d
	vGluT1			GABAB2				vGluT1			GABAB1
	Ctrl.	TKO		Ctrl.	TKO			Ctrl.	TKO		Ctrl.	TKO
section1	0.657189	0.924331		1.22359	0.704742			1.01941	1.074		0.894905	0.434636
section2	0.80226	0.955958		0.976937	0.650306			0.865173	1.03814		0.990698	0.506228
section3	1.17772	0.909006		1.04039	0.682875			0.850039	1.10357		1.03246	0.511553
section4	1.27297	1.09606		1.06659	0.688662			0.799171	0.984657		1.12855	1.09987
section5	1.06282	1.13141		1.04136	0.647676			1.10548	1.04777		1.31822	1.20256
section6	1.09221	0.979985		1.08697	0.727384			1.05866	0.914258		0.975506	1.10113
section7	1.07522	0.903515		0.852721	0.600003			1.72474	0.99805		1.13814	1.20706
section8	0.958921	1.00636		1.0674	0.669602			1.54511	0.794002		1.15858	1.11196
section9	0.9436	1.0599		1.07952	0.684798			1.24498	0.856683		1.11211	0.532548
section10	0.927493	0.929177		1.11356	0.756759			0.900569	1.26915		1.21433	0.632303
section11	0.964793	1.07053		1.07739	0.806662			1.03317	1.42088		0.948098	0.645504
section12	1.06481	1.03377		0.888703	0.708405			1.05497	0.90425		0.822472	0.865422
section13				0.729132	0.687598			0.746713	0.908031		0.919755	1.08328
section14				0.993248	0.647526			0.716575	0.901643		0.931591	1.02345
section15								0.651755	0.873559		0.891934	0.620514
section16								0.683479	0.911349		0.835275	0.557191
section17											0.830494	0.886933
section18											0.94566	1.07901
											1.00493	0.838953
											0.0463944	0.0901272

## Sheet: Fig.4
Fig.4b
Ctrl.	TKO
0.433962	0.402597
0.491525	0.475207
0.488189	0.5125
0.621795	0.636816
0.857143	0.629032
0.676923	0.753846
0.679144	0.456522
0.560606	0.206349
0.693487	0.41
0.64557	0.45082
0.799107	0.525547
0.624242	0.425743
0.569832	0.618182
0.75	0.6
0.409449	0.586538
0.557692	0.472973
0.521978	0.391304
0.744186	0.548673
0.621429	0.22449
0.626667	0.457895
0.366667	0.288136
0.452055	0.322751
0.534247	0.475676
0.503704
0.5625
0.492308
0.41954
0.595745
0.587879
Fig.4c
distance	Homer Ctrl.
5	0	0	0	0	0	0	0	0	0.006579	0	0	0	0	0.008403	0	0	0	0	0	0	0	0	0	0	0	0	0	0	0	0	0	0.008403
10	0	0	0	0	0	0	0	0	0	0.010204	0.009569	0	0	0.016807	0	0	0.010638	0	0.011236	0	0	0.015385	0.010309	0	0.018868	0	0	0	0	0	0	0.008403
15	0	0	0	0.011494	0	0.006849	0	0.013072	0.026316	0.010204	0.019139	0.009174	0.024691	0.02521	0.004878	0.009174	0	0	0.022472	0	0	0.015385	0	0	0.056604	0.016393	0.02439	0	0.010417	0	0	0.008403
20	0.04	0.043478	0	0.022989	0	0.006849	0	0.006536	0.019737	0.030612	0.023923	0.018349	0	0.016807	0.014634	0.018349	0.010638	0.01087	0.05618	0	0	0	0.020619	0	0.075472	0.008197	0.02439	0	0	0.032258	0	0.05042
25	0.04	0	0	0.011494	0	0.006849	0.011765	0.026144	0.032895	0.020408	0.033493	0.009174	0.024691	0.067227	0.004878	0.009174	0.042553	0	0.11236	0	0	0.046154	0.051546	0.046875	0	0.02459	0.012195	0	0.020833	0.032258	0	0.067227
30	0.04	0	0	0.034483	0	0.020548	0.035294	0.045752	0.032895	0.030612	0.052632	0.036697	0.074074	0.07563	0.034146	0.036697	0.042553	0.01087	0.146067	0.066667	0	0.076923	0.010309	0.015625	0.037736	0.02459	0	0	0.020833	0.032258	0.034483	0.067227
35	0	0	0	0.022989	0.052632	0.027397	0.035294	0.104575	0.046053	0.091837	0.043062	0.036697	0.074074	0.12605	0.082927	0.036697	0.053191	0.021739	0.179775	0	0.027397	0.046154	0.030928	0.015625	0.075472	0.057377	0.04878	0	0.020833	0.096774	0.034483	0.092437
40	0.08	0	0.033333	0.011494	0	0.027397	0.035294	0.058824	0.065789	0.071429	0.062201	0.045872	0.135802	0.226891	0.078049	0.045872	0.106383	0.021739	0.202247	0.133333	0.054795	0.046154	0.030928	0.046875	0.132075	0.065574	0.036585	0.090909	0.052083	0.048387	0.068966	0.226891
45	0.12	0.086957	0	0.114943	0.157895	0.041096	0.058824	0.104575	0.092105	0.040816	0.086124	0.073394	0.160494	0.252101	0.087805	0.073394	0.074468	0.054348	0.303371	0	0.013699	0.092308	0.072165	0.078125	0.113208	0.081967	0.121951	0.181818	0.083333	0.096774	0.086207	0.294118
50	0.08	0	0.05	0.057471	0	0.082192	0.047059	0.150327	0.085526	0.132653	0.105263	0.045872	0.160494	0.302521	0.15122	0.045872	0.12766	0.054348	0.269663	0	0.054795	0.107692	0.041237	0.046875	0.188679	0.122951	0.097561	0.060606	0.104167	0.129032	0.224138	0.285714
55	0	0.043478	0	0.137931	0	0.054795	0.094118	0.169935	0.098684	0.112245	0.148325	0.100917	0.234568	0.210084	0.209756	0.100917	0.159574	0	0.303371	0	0.082192	0.169231	0.082474	0.109375	0.226415	0.131148	0.134146	0.121212	0.09375	0.209677	0.137931	0.302521
60	0.08	0.086957	0.016667	0.172414	0.157895	0.061644	0.047059	0.281046	0.111842	0.153061	0.229665	0.12844	0.259259	0.361345	0.331707	0.12844	0.191489	0.054348	0.483146	0.066667	0.054795	0.153846	0.061856	0.171875	0.188679	0.163934	0.109756	0.060606	0.041667	0.209677	0.12069	0.394958
65	0.16	0.043478	0.083333	0.264368	0.052632	0.089041	0.188235	0.261438	0.243421	0.193878	0.267943	0.119266	0.234568	0.537815	0.341463	0.119266	0.276596	0.130435	0.404494	0	0.027397	0.076923	0.103093	0.140625	0.509434	0.106557	0.121951	0.272727	0.1875	0.193548	0.172414	0.428571
70	0.4	0.043478	0.083333	0.252874	0.105263	0.130137	0.117647	0.27451	0.164474	0.234694	0.330144	0.146789	0.283951	0.554622	0.390244	0.146789	0.223404	0.065217	0.438202	0.066667	0.013699	0.184615	0.123711	0.203125	0.301887	0.163934	0.134146	0.151515	0.15625	0.290323	0.103448	0.470588
75	0.12	0.130435	0.083333	0.356322	0.368421	0.116438	0.152941	0.431373	0.157895	0.295918	0.425837	0.183486	0.37037	0.428571	0.429268	0.183486	0.191489	0.097826	0.404494	0.066667	0.041096	0.153846	0.206186	0.359375	0.509434	0.139344	0.243902	0.212121	0.260417	0.483871	0.189655	0.411765
80	0.24	0.043478	0.05	0.425287	0.157895	0.136986	0.152941	0.372549	0.210526	0.316327	0.483254	0.155963	0.333333	0.579832	0.619512	0.155963	0.297872	0.130435	0.426966	0.066667	0.109589	0.230769	0.164948	0.234375	0.415094	0.155738	0.158537	0.212121	0.291667	0.193548	0.224138	0.563025
85	0.48	0.26087	0.066667	0.482759	0.052632	0.09589	0.211765	0.431373	0.335526	0.306122	0.502392	0.192661	0.345679	0.596639	0.565854	0.192661	0.404255	0.163043	0.505618	0.133333	0.041096	0.184615	0.309278	0.203125	0.283019	0.221311	0.268293	0.242424	0.229167	0.33871	0.362069	0.495798
90	0.16	0.086957	0.133333	0.689655	0.473684	0.109589	0.235294	0.359477	0.236842	0.336735	0.502392	0.394495	0.444444	0.495798	0.639024	0.394495	0.478723	0.141304	0.550562	0	0.123288	0.415385	0.298969	0.359375	0.377358	0.237705	0.256098	0.454545	0.270833	0.387097	0.189655	0.647059
95	0.2	0.173913	0.066667	0.609195	0.421053	0.184932	0.305882	0.352941	0.355263	0.44898	0.54067	0.504587	0.444444	0.689076	0.678049	0.504587	0.37234	0.163043	0.561798	0.2	0.123288	0.276923	0.268041	0.3125	0.283019	0.270492	0.243902	0.333333	0.3125	0.5	0.310345	0.554622
100	0.24	0.130435	0.166667	0.482759	0.578947	0.260274	0.388235	0.431373	0.355263	0.469388	0.574163	0.357798	0.469136	0.621849	0.736585	0.357798	0.382979	0.228261	0.685393	0.333333	0.136986	0.430769	0.185567	0.453125	0.396226	0.336066	0.365854	0.545455	0.322917	0.709677	0.241379	0.739496
105	0.48	0.26087	0.116667	0.896552	0.684211	0.335616	0.447059	0.594771	0.263158	0.44898	0.550239	0.266055	0.469136	0.714286	0.8	0.266055	0.414894	0.217391	0.595506	0.066667	0.150685	0.246154	0.298969	0.40625	0.377358	0.385246	0.45122	0.30303	0.427083	0.532258	0.431034	0.630252
110	0.28	0.26087	0.183333	0.793103	0.368421	0.226027	0.423529	0.385621	0.236842	0.295918	0.574163	0.568807	0.54321	0.655462	0.882927	0.568807	0.43617	0.152174	0.617978	0.266667	0.273973	0.384615	0.28866	0.609375	0.245283	0.491803	0.365854	0.212121	0.395833	0.580645	0.5	0.705882
115	0.32	0.347826	0.2	0.908046	0.368421	0.212329	0.4	0.529412	0.348684	0.55102	0.488038	0.53211	0.617284	0.697479	0.936585	0.53211	0.606383	0.228261	0.764045	0.066667	0.123288	0.323077	0.371134	0.71875	0.358491	0.459016	0.341463	0.606061	0.510417	0.677419	0.448276	0.672269
120	0.36	0.26087	0.083333	1	0.578947	0.335616	0.482353	0.45098	0.394737	0.663265	0.77512	0.642202	0.654321	0.554622	1	0.642202	0.521277	0.228261	0.606742	0.266667	0.246575	0.353846	0.360825	0.4375	0.358491	0.434426	0.487805	0.515152	0.427083	0.419355	0.482759	0.705882
125	0.36	0.391304	0.183333	0.850575	0.578947	0.342466	0.482353	0.503268	0.453947	0.612245	0.708134	0.66055	0.54321	0.823529	0.946341	0.66055	0.595745	0.304348	0.696629	0.266667	0.260274	0.369231	0.443299	0.671875	0.339623	0.614754	0.426829	0.575758	0.520833	0.66129	0.37931	0.97479
130	0.4	0.434783	0.2	0.873563	0.368421	0.424658	0.482353	0.620915	0.414474	0.55102	0.655502	0.733945	0.703704	0.831933	0.970732	0.733945	0.638298	0.326087	0.617978	0.133333	0.219178	0.446154	0.402062	0.65625	0.264151	0.631148	0.536585	0.606061	0.447917	0.741935	0.689655	0.831933
135	0.68	0.434783	0.333333	0.896552	0.473684	0.458904	0.529412	0.647059	0.5	0.642857	0.69378	0.605505	0.753086	0.941176	0.985366	0.605505	0.648936	0.293478	0.797753	0.2	0.232877	0.538462	0.515464	0.765625	0.358491	0.581967	0.597561	0.818182	0.572917	0.774194	0.706897	0.87395
140	0.32	0.478261	0.166667	0.827586	0.578947	0.410959	0.588235	0.705882	0.447368	0.581633	0.69378	0.87156	0.703704	0.773109	0.926829	0.87156	0.712766	0.434783	0.651685	0.333333	0.315068	0.461538	0.453608	0.75	0.377358	0.639344	0.487805	0.454545	0.708333	1	0.482759	0.857143
145	0.48	0.347826	0.433333	0.747126	0.684211	0.520548	0.423529	0.673203	0.657895	0.693878	0.837321	0.788991	0.617284	0.941176	0.858537	0.788991	0.723404	0.380435	0.719101	0.266667	0.39726	0.430769	0.474227	0.640625	0.207547	0.688525	0.646341	0.575758	0.833333	0.790323	0.431034	0.789916
150	0.56	0.391304	0.283333	0.770115	0.526316	0.445205	0.658824	0.647059	0.493421	0.77551	0.789474	0.733945	0.654321	0.87395	0.804878	0.733945	0.734043	0.293478	0.808989	0.266667	0.369863	0.523077	0.57732	0.8125	0.377358	0.803279	0.414634	0.545455	0.666667	0.806452	0.431034	0.823529
155	0.72	0.478261	0.216667	0.724138	0.631579	0.534247	0.541176	0.555556	0.578947	0.734694	0.952153	0.715596	0.864198	0.97479	0.84878	0.715596	0.755319	0.434783	0.786517	0.133333	0.260274	0.630769	0.556701	1	0.301887	0.901639	0.463415	0.666667	0.895833	0.709677	0.534483	0.739496
160	0.36	0.391304	0.366667	0.494253	0.842105	0.561644	0.482353	0.568627	0.782895	0.765306	0.885167	0.779817	0.790123	1	0.736585	0.779817	0.734043	0.380435	0.853933	0.733333	0.575342	0.446154	0.494845	0.75	0.396226	0.770492	0.52439	0.939394	0.760417	0.903226	0.517241	0.663866
165	0.68	0.391304	0.35	0.804598	1	0.541096	0.458824	0.705882	0.611842	0.938776	1	0.899083	0.62963	0.89916	0.726829	0.899083	0.840426	0.445652	0.876404	0.333333	0.60274	0.584615	0.56701	0.84375	0.584906	0.836066	0.670732	0.545455	1	0.596774	0.689655	0.87395
170	0.52	0.347826	0.4	0.678161	0.947368	0.527397	0.517647	0.679739	0.651316	0.744898	0.91866	0.825688	0.703704	0.831933	0.804878	0.825688	0.861702	0.26087	0.955056	0.6	0.39726	0.553846	0.57732	0.640625	0.471698	0.893443	0.609756	0.848485	0.96875	0.741935	0.637931	0.815126
175	0.52	0.608696	0.4	0.62069	0.947368	0.589041	0.564706	0.751634	0.611842	0.867347	0.933014	0.633028	0.654321	0.89916	0.658537	0.633028	0.765957	0.554348	0.820225	0.666667	0.356164	0.476923	0.731959	0.84375	0.509434	0.909836	0.560976	0.787879	0.822917	0.596774	0.758621	0.705882
180	0.44	0.391304	0.566667	0.655172	0.631579	0.664384	0.505882	0.764706	0.651316	0.887755	0.889952	0.816514	0.666667	0.890756	0.609756	0.816514	0.691489	0.652174	0.865169	0.133333	0.465753	0.646154	0.783505	0.84375	0.603774	0.811475	0.585366	0.636364	0.9375	0.758065	1	0.848739
185	0.64	0.478261	0.516667	0.781609	0.736842	0.780822	0.611765	0.849673	0.677632	1	0.985646	0.788991	0.567901	0.857143	0.565854	0.788991	0.776596	0.521739	0.797753	0.533333	0.520548	0.646154	0.618557	0.78125	0.566038	0.795082	0.597561	0.575758	0.875	0.548387	0.62069	0.957983
190	1	0.73913	0.433333	0.758621	0.526316	0.787671	0.658824	0.895425	0.730263	0.959184	0.913876	1	0.950617	0.705882	0.604878	1	0.904255	0.434783	0.786517	0.533333	0.465753	0.630769	0.917526	0.75	0.415094	0.770492	0.780488	0.787879	0.927083	0.629032	0.913793	0.94958
195	0.48	0.652174	0.566667	0.678161	0.631579	0.719178	0.6	0.96732	0.730263	0.94898	0.909091	0.678899	0.851852	0.823529	0.541463	0.678899	0.808511	0.532609	0.966292	0.2	0.60274	0.6	0.907216	0.453125	0.471698	0.95082	0.743902	0.606061	0.697917	0.709677	0.844828	0.857143
200	0.48	0.565217	0.716667	0.724138	0.947368	0.815068	0.705882	0.882353	0.789474	0.989796	0.736842	0.825688	0.91358	0.747899	0.44878	0.825688	0.638298	0.423913	1	0.333333	0.616438	0.615385	0.690722	0.53125	0.716981	0.901639	0.682927	0.787879	0.59375	0.709677	0.655172	1
205	0.44	0.695652	0.45	0.724138	0.736842	1	0.670588	0.934641	0.657895	0.744898	0.875598	0.990826	0.888889	0.613445	0.482927	0.990826	0.808511	0.467391	0.775281	0	0.534247	0.523077	1	0.609375	0.773585	0.959016	0.756098	0.484848	0.760417	0.564516	0.689655	0.941176
210	0.48	0.695652	1	0.62069	0.578947	0.89726	0.494118	0.882353	0.769737	0.785714	0.832536	0.862385	1	0.588235	0.531707	0.862385	0.755319	0.608696	0.898876	0.533333	0.684932	0.692308	0.917526	0.453125	0.54717	0.786885	0.743902	0.606061	0.572917	0.451613	0.862069	0.798319
215	0.52	0.652174	0.6	0.724138	0.421053	0.767123	0.882353	1	0.842105	0.744898	0.727273	0.954128	0.740741	0.613445	0.458537	0.954128	0.829787	0.597826	0.966292	0.133333	0.465753	0.876923	0.752577	0.515625	0.830189	1	0.817073	0.727273	0.729167	0.516129	0.62069	0.865546
220	0.6	0.956522	0.666667	0.632184	0.631579	0.910959	0.764706	0.745098	0.703947	0.744898	0.77512	0.853211	0.703704	0.596639	0.404878	0.853211	0.808511	0.804348	0.88764	0.466667	0.60274	0.861538	0.958763	0.671875	0.849057	0.770492	0.97561	0.878788	0.583333	0.370968	0.775862	0.957983
225	0.88	0.826087	0.7	0.712644	0.526316	0.876712	0.823529	0.803922	0.796053	0.663265	0.813397	0.926606	0.987654	0.563025	0.478049	0.926606	0.776596	0.576087	0.719101	0.333333	0.671233	0.676923	0.793814	0.671875	0.396226	0.836066	0.841463	0.636364	0.635417	0.290323	0.810345	0.94958
230	0.48	0.826087	0.7	0.931034	0.736842	0.794521	0.870588	0.666667	0.743421	0.683673	0.760766	0.87156	0.728395	0.537815	0.385366	0.87156	1	0.543478	0.910112	0.266667	0.917808	1	0.948454	0.609375	0.754717	0.893443	0.646341	0.636364	0.677083	0.467742	0.758621	0.932773
235	0.64	0.652174	0.733333	0.83908	0.631579	0.842466	0.717647	0.679739	1	0.663265	0.665072	0.743119	0.851852	0.411765	0.453659	0.743119	0.797872	0.695652	0.741573	0.066667	0.726027	0.630769	0.845361	0.578125	0.660377	0.967213	1	0.727273	0.46875	0.435484	0.793103	0.932773
240	0.56	0.391304	0.483333	0.724138	0.842105	0.787671	0.776471	0.764706	0.796053	0.663265	0.598086	0.844037	0.765432	0.504202	0.468293	0.844037	0.648936	0.717391	0.764045	0.266667	0.726027	0.692308	0.907216	0.546875	1	1	0.792683	1	0.541667	0.177419	0.758621	0.92437
245	0.4	0.565217	0.7	0.827586	0.421053	0.753425	0.870588	0.54902	0.907895	0.734694	0.555024	0.788991	0.641975	0.394958	0.4	0.788991	0.723404	0.815217	0.808989	0.133333	0.753425	0.692308	0.814433	0.5	0.943396	0.762295	0.756098	0.757576	0.489583	0.274194	0.724138	0.857143
250	0.48	0.565217	0.583333	0.712644	0.947368	0.691781	0.705882	0.705882	0.815789	0.795918	0.607656	0.724771	0.592593	0.336134	0.385366	0.724771	0.840426	0.630435	0.752809	0.133333	0.890411	0.784615	0.845361	0.5	0.735849	0.942623	0.682927	0.727273	0.364583	0.451613	0.724138	0.97479
255	0.28	0.782609	0.516667	0.896552	0.473684	0.726027	0.6	0.601307	0.769737	0.663265	0.555024	0.550459	0.530864	0.403361	0.439024	0.550459	0.712766	0.771739	0.88764	0.066667	0.520548	0.630769	0.886598	0.578125	0.698113	0.942623	0.926829	0.818182	0.458333	0.387097	0.672414	0.865546
260	0.48	0.695652	0.616667	0.770115	0.526316	0.657534	0.823529	0.777778	0.861842	0.755102	0.684211	0.688073	0.432099	0.210084	0.380488	0.688073	0.893617	0.771739	0.786517	0.333333	0.753425	0.646154	0.865979	0.703125	0.622642	0.754098	0.719512	0.818182	0.302083	0.387097	0.551724	0.890756
265	0.36	0.391304	0.466667	0.781609	0.368421	0.589041	0.776471	0.718954	0.690789	0.693878	0.679426	0.669725	0.506173	0.411765	0.429268	0.669725	0.776596	0.771739	0.617978	0.2	0.808219	0.769231	0.824742	0.671875	0.849057	0.885246	0.817073	0.424242	0.385417	0.241935	0.62069	0.840336
270	0.6	0.652174	0.566667	0.885057	0.736842	0.424658	0.694118	0.666667	0.809211	0.836735	0.578947	0.715596	0.530864	0.285714	0.4	0.715596	0.638298	0.782609	0.808989	0	0.835616	0.676923	0.824742	0.515625	0.754717	0.688525	0.573171	0.969697	0.34375	0.241935	0.706897	0.714286
275	0.52	0.73913	0.65	0.678161	0.526316	0.445205	0.729412	0.594771	0.730263	0.734694	0.473684	0.486239	0.395062	0.378151	0.390244	0.486239	0.744681	0.913043	0.94382	0.066667	0.808219	0.815385	0.835052	0.6875	0.811321	0.663934	0.695122	0.727273	0.40625	0.354839	0.913793	0.815126
280	0.84	0.826087	0.566667	0.827586	0.631579	0.59589	0.6	0.705882	0.796053	0.714286	0.521531	0.559633	0.469136	0.235294	0.297561	0.559633	0.62766	0.956522	0.719101	0	0.780822	0.907692	0.979381	0.65625	0.849057	0.721311	0.463415	0.848485	0.302083	0.403226	0.62069	0.739496
285	0.4	0.956522	0.533333	0.678161	0.578947	0.493151	0.588235	0.542484	0.651316	0.663265	0.425837	0.46789	0.407407	0.327731	0.278049	0.46789	0.638298	0.793478	0.606742	0.133333	1	0.784615	0.917526	0.609375	0.792453	0.885246	0.792683	0.848485	0.364583	0.241935	0.568966	0.756303
290	0.6	1	0.516667	0.747126	0.315789	0.582192	0.729412	0.699346	0.730263	0.826531	0.4689	0.46789	0.407407	0.252101	0.341463	0.46789	0.755319	0.771739	0.741573	0.4	0.863014	0.738462	0.845361	0.640625	0.584906	0.598361	0.54878	0.636364	0.229167	0.225806	0.517241	0.647059
295	0.48	0.913043	0.433333	0.850575	0.736842	0.493151	0.6	0.54902	0.677632	0.704082	0.430622	0.550459	0.567901	0.294118	0.302439	0.550459	0.702128	0.934783	0.550562	0.6	0.835616	0.738462	0.886598	0.546875	0.830189	0.713115	0.658537	0.727273	0.385417	0.33871	0.672414	0.638655
300	0.68	0.565217	0.516667	0.747126	0.631579	0.342466	0.682353	0.535948	0.796053	0.846939	0.401914	0.422018	0.54321	0.285714	0.258537	0.422018	0.797872	0.75	0.752809	0.266667	0.931507	0.553846	0.835052	0.46875	0.716981	0.754098	0.597561	0.454545	0.395833	0.354839	0.637931	0.773109
305	0.48	0.347826	0.283333	0.758621	0.368421	0.465753	0.647059	0.477124	0.717105	0.704082	0.397129	0.348624	0.45679	0.260504	0.297561	0.348624	0.617021	0.695652	0.662921	0.6	0.794521	0.676923	0.649485	0.65625	0.679245	0.622951	0.573171	0.757576	0.322917	0.225806	0.758621	0.613445
310	0.56	0.782609	0.5	0.896552	0.473684	0.493151	0.611765	0.464052	0.565789	0.765306	0.354067	0.412844	0.444444	0.235294	0.356098	0.412844	0.861702	0.913043	0.662921	0.6	0.643836	0.753846	0.814433	0.3125	0.716981	0.721311	0.707317	0.666667	0.333333	0.177419	0.741379	0.739496
315	0.24	0.826087	0.283333	0.770115	0.368421	0.59589	0.811765	0.411765	0.690789	0.459184	0.406699	0.366972	0.444444	0.184874	0.341463	0.366972	0.851064	1	0.629213	0.533333	0.739726	0.769231	0.783505	0.578125	0.528302	0.614754	0.792683	0.636364	0.28125	0.193548	0.793103	0.655462
320	0.2	0.565217	0.383333	0.827586	0.736842	0.520548	0.952941	0.326797	0.736842	0.520408	0.344498	0.284404	0.592593	0.243697	0.331707	0.284404	0.882979	0.793478	0.606742	0.466667	0.890411	0.769231	0.556701	0.5	0.622642	0.647541	0.573171	0.666667	0.416667	0.370968	0.655172	0.714286
325	0.68	0.73913	0.35	0.609195	0.368421	0.40411	1	0.261438	0.671053	0.622449	0.37799	0.440367	0.617284	0.201681	0.292683	0.440367	0.978723	0.673913	0.651685	0.733333	0.863014	0.738462	0.670103	0.515625	0.54717	0.491803	0.634146	0.69697	0.1875	0.145161	0.534483	0.605042
330	0.8	0.73913	0.466667	0.747126	0.526316	0.417808	0.611765	0.300654	0.651316	0.520408	0.344498	0.422018	0.395062	0.218487	0.302439	0.422018	0.787234	0.663043	0.539326	0.466667	0.863014	0.553846	0.670103	0.40625	0.698113	0.565574	0.634146	0.424242	0.260417	0.177419	0.655172	0.630252
335	0.6	0.478261	0.35	0.62069	0.210526	0.445205	0.588235	0.392157	0.611842	0.55102	0.267943	0.302752	0.518519	0.193277	0.346341	0.302752	0.712766	0.771739	0.359551	0.466667	0.863014	0.584615	0.587629	0.5	0.735849	0.459016	0.5	0.545455	0.28125	0.403226	0.672414	0.806723
340	0.28	0.695652	0.35	0.747126	0.368421	0.40411	0.611765	0.267974	0.618421	0.44898	0.282297	0.275229	0.469136	0.235294	0.268293	0.275229	0.861702	0.815217	0.696629	0.6	0.712329	0.538462	0.536082	0.375	0.641509	0.368852	0.560976	0.636364	0.3125	0.177419	0.637931	0.512605
345	0.8	0.695652	0.466667	0.609195	0.315789	0.424658	0.705882	0.24183	0.611842	0.346939	0.320574	0.293578	0.691358	0.193277	0.263415	0.293578	0.765957	0.663043	0.52809	0.6	0.712329	0.553846	0.525773	0.359375	0.90566	0.409836	0.573171	0.636364	0.333333	0.225806	0.637931	0.630252
350	0.52	0.73913	0.35	0.62069	0.157895	0.315068	0.576471	0.267974	0.565789	0.44898	0.30622	0.229358	0.592593	0.134454	0.268293	0.229358	0.702128	0.76087	0.606742	0.6	0.739726	0.538462	0.494845	0.546875	0.735849	0.352459	0.707317	0.606061	0.28125	0.435484	0.672414	0.529412
355	0.4	0.478261	0.566667	0.724138	0.210526	0.356164	0.576471	0.254902	0.480263	0.418367	0.382775	0.238532	0.506173	0.159664	0.385366	0.238532	0.87234	0.75	0.460674	0.6	0.780822	0.692308	0.618557	0.4375	0.54717	0.409836	0.609756	0.575758	0.291667	0.741935	0.689655	0.470588
360	0.68	0.478261	0.316667	0.643678	0.473684	0.321918	0.588235	0.228758	0.677632	0.377551	0.220096	0.201835	0.518519	0.176471	0.35122	0.201835	0.670213	0.684783	0.561798	0.866667	0.547945	0.492308	0.371134	0.40625	0.698113	0.303279	0.378049	0.757576	0.25	0.677419	0.586207	0.546218
365	1	0.347826	0.3	0.896552	0.526316	0.328767	0.494118	0.235294	0.565789	0.265306	0.186603	0.229358	0.617284	0.109244	0.219512	0.229358	0.659574	0.630435	0.438202	0.466667	0.821918	0.384615	0.371134	0.359375	0.641509	0.245902	0.585366	0.909091	0.291667	0.967742	0.517241	0.403361
370	0.36	0.391304	0.5	0.678161	0.368421	0.417808	0.411765	0.202614	0.513158	0.367347	0.229665	0.211009	0.666667	0.10084	0.234146	0.211009	0.648936	0.76087	0.516854	0.866667	0.630137	0.569231	0.319588	0.328125	0.679245	0.360656	0.219512	0.848485	0.28125	0.854839	0.62069	0.403361
375	0.32	0.521739	0.35	0.632184	0.105263	0.349315	0.435294	0.189542	0.427632	0.295918	0.215311	0.201835	0.518519	0.142857	0.282927	0.201835	0.744681	0.695652	0.370787	0.2	0.780822	0.461538	0.371134	0.3125	0.867925	0.377049	0.317073	0.787879	0.302083	0.693548	0.431034	0.546218
380	0.68	0.652174	0.216667	0.655172	0.210526	0.226027	0.411765	0.202614	0.401316	0.306122	0.296651	0.174312	0.444444	0.10084	0.287805	0.174312	0.585106	0.804348	0.438202	0.933333	0.739726	0.323077	0.309278	0.28125	0.566038	0.319672	0.280488	0.424242	0.302083	0.612903	0.655172	0.504202
385	0.4	0.434783	0.166667	0.632184	0.315789	0.376712	0.388235	0.235294	0.532895	0.336735	0.239234	0.155963	0.481481	0.151261	0.243902	0.155963	0.659574	0.73913	0.516854	0.466667	0.643836	0.538462	0.43299	0.15625	0.773585	0.278689	0.304878	0.787879	0.260417	0.66129	0.448276	0.487395
390	0.64	0.304348	0.2	0.724138	0.052632	0.369863	0.352941	0.196078	0.486842	0.346939	0.210526	0.146789	0.493827	0.092437	0.243902	0.146789	0.659574	0.608696	0.41573	0.866667	0.657534	0.476923	0.268041	0.21875	0.792453	0.213115	0.317073	0.939394	0.21875	0.516129	0.465517	0.571429
395	0.36	0.478261	0.233333	0.413793	0.157895	0.417808	0.305882	0.189542	0.421053	0.285714	0.172249	0.183486	0.432099	0.117647	0.234146	0.183486	0.691489	0.576087	0.438202	0.533333	0.589041	0.430769	0.371134	0.140625	0.566038	0.295082	0.304878	0.757576	0.208333	0.725806	0.551724	0.436975
400	0.64	0.347826	0.233333	0.505747	0.315789	0.356164	0.258824	0.117647	0.296053	0.316327	0.205742	0.165138	0.45679	0.10084	0.263415	0.165138	0.489362	0.641304	0.426966	1	0.479452	0.430769	0.371134	0.1875	0.566038	0.270492	0.243902	0.757576	0.197917	0.451613	0.327586	0.647059
405	0.32	0.478261	0.166667	0.712644	0.263158	0.349315	0.317647	0.215686	0.5	0.336735	0.22488	0.256881	0.45679	0.12605	0.234146	0.256881	0.531915	0.597826	0.348315	0.666667	0.561644	0.369231	0.175258	0.296875	0.54717	0.286885	0.256098	0.606061	0.291667	0.790323	0.551724	0.546218
410	0.28	0.565217	0.233333	0.678161	0.473684	0.342466	0.247059	0.143791	0.394737	0.285714	0.22488	0.155963	0.530864	0.07563	0.22439	0.155963	0.585106	0.663043	0.393258	0.666667	0.643836	0.461538	0.278351	0.296875	0.660377	0.254098	0.231707	0.454545	0.270833	0.758065	0.413793	0.420168
415	0.36	0.391304	0.3	0.517241	0.368421	0.315068	0.258824	0.084967	0.394737	0.367347	0.210526	0.201835	0.407407	0.07563	0.180488	0.201835	0.521277	0.5	0.47191	0.466667	0.60274	0.384615	0.216495	0.1875	0.698113	0.278689	0.268293	0.606061	0.270833	0.725806	0.586207	0.563025
420	0.4	0.26087	0.366667	0.597701	0.263158	0.30137	0.341176	0.124183	0.401316	0.285714	0.210526	0.229358	0.469136	0.109244	0.219512	0.229358	0.574468	0.554348	0.303371	0.6	0.616438	0.507692	0.185567	0.15625	0.54717	0.245902	0.268293	0.69697	0.239583	0.741935	0.689655	0.487395
425	0.6	0.565217	0.116667	0.528736	0.052632	0.335616	0.235294	0.111111	0.355263	0.336735	0.244019	0.137615	0.37037	0.07563	0.2	0.137615	0.5	0.478261	0.303371	0.6	0.561644	0.492308	0.268041	0.171875	0.603774	0.237705	0.182927	0.666667	0.322917	0.758065	0.448276	0.605042
430	0.16	0.217391	0.15	0.482759	0.105263	0.280822	0.2	0.091503	0.289474	0.377551	0.244019	0.183486	0.395062	0.12605	0.214634	0.183486	0.37234	0.478261	0.292135	0.866667	0.575342	0.323077	0.298969	0.1875	0.679245	0.262295	0.158537	0.727273	0.229167	0.629032	0.62069	0.453782
435	0.24	0.173913	0.133333	0.643678	0.263158	0.246575	0.164706	0.098039	0.342105	0.295918	0.186603	0.256881	0.37037	0.058824	0.165854	0.256881	0.617021	0.5	0.404494	0.8	0.452055	0.430769	0.237113	0.171875	0.490566	0.254098	0.195122	0.212121	0.208333	0.580645	0.62069	0.495798
440	0.6	0.26087	0.216667	0.494253	0.157895	0.253425	0.223529	0.124183	0.421053	0.336735	0.129187	0.091743	0.333333	0.084034	0.292683	0.091743	0.468085	0.434783	0.292135	0.333333	0.39726	0.446154	0.329897	0.140625	0.433962	0.188525	0.109756	0.484848	0.208333	0.596774	0.396552	0.495798
445	0.44	0.217391	0.333333	0.425287	0.157895	0.212329	0.247059	0.098039	0.256579	0.244898	0.148325	0.12844	0.283951	0.109244	0.253659	0.12844	0.43617	0.554348	0.303371	0.6	0.328767	0.523077	0.257732	0.140625	0.471698	0.295082	0.182927	0.181818	0.1875	0.435484	0.5	0.529412
450	0.32	0.26087	0.266667	0.494253	0.157895	0.205479	0.188235	0.098039	0.302632	0.244898	0.114833	0.137615	0.197531	0.092437	0.258537	0.137615	0.446809	0.478261	0.247191	0.733333	0.561644	0.461538	0.154639	0.109375	0.433962	0.204918	0.170732	0.30303	0.15625	0.322581	0.431034	0.537815
455	0.56	0.130435	0.1	0.436782	0.315789	0.212329	0.105882	0.111111	0.315789	0.265306	0.105263	0.091743	0.17284	0.109244	0.263415	0.091743	0.468085	0.380435	0.191011	0.466667	0.547945	0.507692	0.216495	0.1875	0.584906	0.196721	0.097561	0.333333	0.177083	0.241935	0.534483	0.571429
460	0.6	0.217391	0.2	0.54023	0.210526	0.171233	0.188235	0.045752	0.309211	0.244898	0.105263	0.082569	0.222222	0.117647	0.209756	0.082569	0.478723	0.423913	0.202247	0.6	0.39726	0.307692	0.175258	0.09375	0.528302	0.196721	0.170732	0.454545	0.21875	0.241935	0.517241	0.537815
465	0.44	0.173913	0.083333	0.471264	0.210526	0.178082	0.152941	0.084967	0.309211	0.306122	0.143541	0.073394	0.234568	0.109244	0.209756	0.073394	0.329787	0.336957	0.292135	0.666667	0.328767	0.353846	0.237113	0.125	0.339623	0.245902	0.146341	0.181818	0.197917	0.306452	0.362069	0.571429
470	0.44	0.26087	0.266667	0.586207	0.263158	0.136986	0.235294	0.065359	0.203947	0.244898	0.095694	0.110092	0.17284	0.084034	0.15122	0.110092	0.468085	0.336957	0.157303	0.6	0.424658	0.384615	0.257732	0.15625	0.377358	0.188525	0.060976	0.212121	0.239583	0.274194	0.413793	0.319328
475	0.8	0.217391	0.166667	0.551724	0.052632	0.075342	0.117647	0.098039	0.335526	0.265306	0.08134	0.091743	0.209877	0.10084	0.17561	0.091743	0.393617	0.467391	0.247191	0.333333	0.520548	0.415385	0.226804	0.203125	0.358491	0.098361	0.036585	0.30303	0.177083	0.322581	0.5	0.327731
480	0.68	0.304348	0.15	0.436782	0.157895	0.136986	0.117647	0.084967	0.309211	0.22449	0.100478	0.045872	0.098765	0.07563	0.195122	0.045872	0.382979	0.380435	0.213483	0.8	0.328767	0.446154	0.175258	0.125	0.490566	0.122951	0.195122	0.30303	0.166667	0.258065	0.37931	0.487395
485	0.4	0.304348	0.25	0.333333	0.263158	0.143836	0.164706	0.091503	0.296053	0.214286	0.105263	0.073394	0.111111	0.12605	0.160976	0.073394	0.43617	0.315217	0.292135	0.6	0.30137	0.4	0.216495	0.109375	0.320755	0.196721	0.060976	0.30303	0.260417	0.177419	0.396552	0.243697
490	0.36	0.521739	0.15	0.425287	0.210526	0.109589	0.258824	0.117647	0.276316	0.142857	0.110048	0.100917	0.111111	0.176471	0.165854	0.100917	0.287234	0.228261	0.348315	0.866667	0.315068	0.523077	0.226804	0.203125	0.433962	0.106557	0.195122	0.30303	0.177083	0.193548	0.224138	0.327731
495	0.44	0.173913	0.283333	0.390805	0.315789	0.075342	0.176471	0.098039	0.328947	0.173469	0.124402	0.091743	0.111111	0.134454	0.239024	0.091743	0.340426	0.271739	0.247191	0.466667	0.369863	0.446154	0.237113	0.125	0.490566	0.237705	0.134146	0.333333	0.09375	0.209677	0.241379	0.310924
500	0.36	0.173913	0.15	0.413793	0.263158	0.082192	0.223529	0.117647	0.407895	0.163265	0.100478	0.036697	0.123457	0.084034	0.15122	0.036697	0.297872	0.315217	0.348315	0.933333	0.260274	0.538462	0.257732	0.140625	0.509434	0.114754	0.134146	0.333333	0.21875	0.290323	0.413793	0.420168
Fig.4e
Ctrl.	TKO
0.666667	0.524752
0.52381	0.716981
0.603352	0.578431
0.644068	0.343284
0.6	0.846154
0.808696	0.655556
0.518797	0.811594
0.849462	0.65625
0.695402	0.592105
0.609756	0.453333
0.671875	0.507246
0.571429	0.625
0.65942	0.593985
1.02532	0.764706
0.651786	0.634731
0.733333	0.61407
0.932203	0.506849
0.643678	0.666667
0.771429	0.989691
0.9375	0.630252
0.803571	0.57265
0.571429	0.520833
0.626016	0.631579
0.736364	0.300971
1.01515
0.971963
0.851852
0.876923
0.741935
0.850746
0.49
0.777778
Fig.4f
distance	Homer Ctrl.
5	0	0	0	0.005917	0	0	0	0	0	0	0.009434	0	0	0	0	0	0	0	0	0	0	0.009524	0	0	0	0	0	0	0	0	0	0
10	0.020202	0.006536	0	0	0.043478	0	0	0	0	0	0	0.006024	0	0	0	0	0	0	0	0	0.008929	0	0	0.007813	0	0	0.005102	0	0	0	0	0
15	0.020202	0.019608	0	0.011834	0	0	0.008547	0	0.008065	0.025	0.018868	0.006024	0	0.006757	0	0	0	0.032258	0	0	0.008929	0.019048	0.012048	0.015625	0.014184	0.017391	0.015306	0.007299	0	0.01	0	0.035461
20	0.010101	0.026144	0.011236	0.023669	0	0.006211	0.008547	0	0	0	0.009434	0.024096	0	0	0.011364	0	0.00885	0	0	0	0.008929	0	0.012048	0.03125	0.014184	0.013043	0.030612	0.029197	0	0.05	0	0.049645
25	0.060606	0.026144	0.044944	0.017751	0	0.018634	0	0	0	0.025	0.09434	0.036145	0	0.047297	0.068182	0.02459	0.017699	0.129032	0.007194	0	0.008929	0.047619	0	0.085938	0.014184	0.065217	0.020408	0.131387	0	0.02	0	0.099291
30	0.020202	0.091503	0.044944	0.047337	0	0.018634	0.025641	0.035088	0.016129	0.025	0.09434	0.066265	0.032258	0.027027	0.102273	0.032787	0.017699	0.096774	0.007194	0.020619	0.044643	0.019048	0	0.039063	0.049645	0.078261	0.020408	0.109489	0.028571	0.05	0.022222	0.148936
35	0.050505	0.084967	0.033708	0.047337	0.043478	0.031056	0.008547	0.087719	0.016129	0.125	0.09434	0.114458	0.008065	0.027027	0.045455	0.02459	0.039823	0.064516	0.014388	0.030928	0.080357	0.057143	0.012048	0.125	0.085106	0.130435	0.030612	0.145985	0	0.06	0	0.148936
40	0.131313	0.104575	0.033708	0.136095	0	0.024845	0.017094	0.070175	0.040323	0.05	0.188679	0.120482	0.048387	0.074324	0.147727	0.008197	0.066372	0.096774	0.028777	0.020619	0.035714	0.12381	0.012048	0.179688	0.078014	0.091304	0.061224	0.175182	0	0.15	0	0.177305
45	0.121212	0.117647	0.067416	0.100592	0.130435	0.031056	0.034188	0.070175	0.032258	0.05	0.188679	0.114458	0.08871	0.094595	0.125	0.07377	0.053097	0.096774	0.021583	0.041237	0.035714	0.114286	0	0.195313	0.078014	0.165217	0.102041	0.233577	0	0.14	0	0.248227
50	0.161616	0.150327	0.044944	0.08284	0.086957	0.043478	0.034188	0.087719	0.024194	0.075	0.254717	0.192771	0.129032	0.162162	0.204545	0.04918	0.09292	0.290323	0.014388	0.051546	0.071429	0.104762	0.060241	0.335938	0.12766	0.178261	0.096939	0.211679	0.057143	0.15	0	0.304965
55	0.161616	0.228758	0.044944	0.142012	0.043478	0.074534	0.068376	0.140351	0.064516	0.1	0.283019	0.222892	0.072581	0.202703	0.340909	0.02459	0.119469	0.129032	0.021583	0.061856	0.044643	0.219048	0.060241	0.265625	0.184397	0.243478	0.168367	0.343066	0	0.16	0.022222	0.312057
60	0.131313	0.228758	0.134831	0.153846	0.434783	0.062112	0.042735	0.105263	0.104839	0.125	0.339623	0.277108	0.112903	0.317568	0.204545	0.04918	0.141593	0.16129	0.057554	0.072165	0.098214	0.142857	0.072289	0.398438	0.106383	0.356522	0.239796	0.408759	0.057143	0.39	0.044444	0.205674
65	0.333333	0.228758	0.157303	0.159763	0.130435	0.086957	0.08547	0.157895	0.177419	0.125	0.481132	0.26506	0.112903	0.459459	0.329545	0.065574	0.168142	0.387097	0.079137	0.082474	0.107143	0.228571	0.048193	0.3125	0.163121	0.330435	0.229592	0.510949	0	0.34	0.066667	0.312057
70	0.272727	0.281046	0.202247	0.218935	0	0.074534	0.068376	0.245614	0.112903	0.25	0.528302	0.325301	0.120968	0.587838	0.363636	0.057377	0.20354	0.16129	0.115108	0.154639	0.089286	0.247619	0.096386	0.390625	0.212766	0.356522	0.239796	0.540146	0.028571	0.45	0.044444	0.333333
75	0.363636	0.320261	0.179775	0.242604	0.347826	0.124224	0.08547	0.210526	0.153226	0.125	0.537736	0.445783	0.169355	0.567568	0.306818	0.057377	0.292035	0.129032	0.100719	0.113402	0.223214	0.285714	0.048193	0.390625	0.255319	0.456522	0.255102	0.452555	0	0.41	0.111111	0.553191
80	0.343434	0.418301	0.157303	0.236686	0.26087	0.161491	0.102564	0.22807	0.193548	0.175	0.5	0.542169	0.225806	0.682432	0.386364	0.07377	0.19469	0.064516	0.107914	0.154639	0.232143	0.304762	0.060241	0.460938	0.255319	0.491304	0.397959	0.635036	0.171429	0.38	0.088889	0.460993
85	0.363636	0.392157	0.191011	0.313609	0.26087	0.173913	0.119658	0.333333	0.137097	0.225	0.632075	0.379518	0.330645	0.797297	0.363636	0.02459	0.309735	0.354839	0.151079	0.164948	0.223214	0.380952	0.096386	0.484375	0.333333	0.395652	0.397959	0.510949	0.142857	0.39	0.044444	0.567376
90	0.343434	0.313725	0.146067	0.319527	0.347826	0.167702	0.136752	0.421053	0.25	0.375	0.556604	0.451807	0.282258	0.797297	0.375	0.081967	0.380531	0.483871	0.23741	0.134021	0.169643	0.304762	0.192771	0.421875	0.29078	0.534783	0.510204	0.722628	0.085714	0.55	0.222222	0.51773
95	0.424242	0.385621	0.247191	0.331361	0.304348	0.161491	0.102564	0.631579	0.241935	0.3	0.745283	0.5	0.387097	0.837838	0.409091	0.147541	0.433628	0.451613	0.316547	0.247423	0.223214	0.371429	0.144578	0.578125	0.595745	0.621739	0.5	0.576642	0.114286	0.59	0.177778	0.780142
100	0.40404	0.359477	0.269663	0.349112	0.434783	0.198758	0.153846	0.403509	0.266129	0.175	0.820755	0.560241	0.451613	0.837838	0.386364	0.180328	0.402655	0.354839	0.395683	0.216495	0.178571	0.438095	0.180723	0.710938	0.390071	0.595652	0.556122	0.773723	0.142857	0.5	0.288889	0.744681
105	0.464646	0.30719	0.258427	0.295858	0.478261	0.186335	0.162393	0.631579	0.217742	0.25	0.622642	0.608434	0.653226	0.763514	0.409091	0.245902	0.455752	0.516129	0.402878	0.216495	0.276786	0.409524	0.253012	0.6875	0.546099	0.591304	0.647959	0.656934	0.2	0.5	0.288889	0.801418
110	0.565657	0.477124	0.337079	0.408284	0.347826	0.304348	0.179487	0.666667	0.282258	0.325	0.820755	0.644578	0.685484	0.77027	0.534091	0.204918	0.446903	0.483871	0.546763	0.237113	0.276786	0.485714	0.253012	0.671875	0.51773	0.686957	0.709184	0.737226	0.171429	0.62	0.311111	0.744681
115	0.444444	0.522876	0.314607	0.485207	0.347826	0.192547	0.213675	0.666667	0.274194	0.45	0.726415	0.759036	0.693548	0.716216	0.534091	0.213115	0.548673	0.387097	0.467626	0.216495	0.258929	0.495238	0.373494	0.695313	0.58156	0.656522	0.790816	0.832117	0.371429	0.52	0.355556	0.758865
120	0.494949	0.424837	0.348315	0.43787	0.26087	0.26087	0.239316	0.54386	0.379032	0.25	0.764151	0.686747	0.709677	0.736486	0.704545	0.180328	0.539823	0.419355	0.582734	0.309278	0.3125	0.495238	0.301205	0.773438	0.659574	0.795652	0.714286	0.817518	0.428571	0.51	0.355556	0.985816
125	0.686869	0.51634	0.292135	0.35503	0.521739	0.248447	0.196581	0.631579	0.362903	0.525	0.735849	0.692771	0.725806	0.966216	0.568182	0.196721	0.584071	0.387097	0.683453	0.309278	0.348214	0.504762	0.39759	0.539063	0.695035	0.717391	0.714286	0.89781	0.285714	0.53	0.4	1
130	0.686869	0.686275	0.348315	0.47929	0.130435	0.354037	0.282051	0.859649	0.564516	0.225	0.971698	0.73494	0.701613	0.925676	0.625	0.327869	0.70354	0.903226	0.71223	0.309278	0.4375	0.542857	0.39759	0.632813	0.858156	0.691304	0.852041	0.751825	0.285714	0.39	0.511111	0.843972
135	0.777778	0.620915	0.348315	0.556213	0.304348	0.304348	0.25641	0.631579	0.483871	0.275	1	0.825301	0.66129	0.986486	0.602273	0.303279	0.650442	0.322581	0.748201	0.371134	0.392857	0.67619	0.337349	0.640625	0.836879	0.804348	0.857143	0.846715	0.485714	0.59	0.644444	0.865248
140	0.565657	0.568627	0.337079	0.514793	0.391304	0.385093	0.290598	0.877193	0.556452	0.35	0.915094	0.89759	0.693548	0.898649	0.693182	0.311475	0.650442	0.290323	0.805755	0.484536	0.491071	0.514286	0.337349	0.773438	0.730496	0.83913	0.831633	0.846715	0.285714	0.52	0.666667	0.751773
145	0.727273	0.666667	0.404494	0.56213	0.217391	0.416149	0.299145	0.719298	0.58871	0.35	0.943396	0.795181	0.725806	1	0.772727	0.336066	0.783186	0.451613	0.884892	0.463918	0.464286	0.609524	0.409639	0.695313	0.716312	0.834783	0.826531	0.773723	0.371429	0.76	0.666667	0.680851
150	0.686869	0.705882	0.314607	0.674556	0.391304	0.440994	0.264957	0.54386	0.645161	0.425	1	0.722892	0.733871	0.918919	0.75	0.303279	0.827434	0.677419	0.719424	0.608247	0.482143	0.695238	0.60241	0.640625	0.914894	1	0.903061	0.890511	0.542857	0.52	0.622222	0.87234
155	0.858586	0.803922	0.494382	0.692308	0.434783	0.453416	0.444444	0.684211	0.58871	0.4	0.95283	0.76506	0.766129	0.959459	0.704545	0.344262	0.792035	0.677419	0.81295	0.56701	0.491071	0.466667	0.542169	0.78125	0.787234	0.86087	0.969388	0.79562	0.514286	0.7	0.866667	0.680851
160	0.969697	0.679739	0.449438	0.704142	0.565217	0.565217	0.316239	0.754386	0.798387	0.3	0.981132	0.951807	0.927419	0.871622	0.761364	0.352459	0.845133	0.548387	0.81295	0.659794	0.714286	0.771429	0.60241	0.710938	0.843972	0.808696	0.918367	0.817518	0.571429	0.54	0.666667	0.652482
165	0.808081	0.830065	0.662921	0.686391	0.521739	0.546584	0.581197	0.842105	0.790323	0.4	0.915094	1	0.782258	0.804054	0.840909	0.47541	0.853982	0.483871	0.935252	0.639175	0.5	0.638095	0.506024	0.8125	0.858156	0.882609	0.826531	0.912409	0.685714	0.58	1	0.687943
170	0.747475	0.745098	0.494382	0.656805	0.391304	0.639752	0.470085	0.842105	0.806452	0.45	0.830189	0.891566	0.637097	0.763514	0.829545	0.52459	0.880531	0.806452	0.928058	0.690722	0.5	0.72381	0.674699	0.6875	0.943262	0.830435	0.892857	0.737226	0.457143	0.56	0.688889	0.602837
175	0.828283	0.633987	0.707865	0.721893	0.565217	0.714286	0.598291	1	0.903226	0.35	0.735849	0.789157	0.766129	0.763514	0.875	0.540984	0.867257	0.548387	0.899281	0.649485	0.580357	0.580952	0.590361	0.8125	0.985816	0.847826	0.892857	0.948905	0.657143	0.55	0.644444	0.659574
180	0.737374	0.686275	0.730337	0.668639	0.782609	0.819876	0.598291	0.964912	1	0.325	0.613208	0.915663	0.733871	0.783784	0.875	0.655738	0.951327	0.709677	0.870504	0.608247	0.625	0.6	0.771084	0.789063	0.943262	0.830435	0.908163	1	0.628571	0.68	0.755556	0.659574
185	0.848485	0.72549	0.764045	0.804734	0.73913	0.776398	0.752137	0.929825	0.895161	0.475	0.669811	0.680723	0.83871	0.844595	0.727273	0.606557	0.858407	0.612903	0.992806	0.659794	0.5625	0.819048	0.60241	0.734375	0.978723	0.813043	0.780612	0.832117	0.685714	0.71	0.866667	0.539007
190	0.868687	0.816993	0.808989	0.83432	0.782609	0.795031	0.675214	0.736842	0.733871	0.525	0.867925	0.777108	0.766129	0.817568	0.863636	0.704918	1	1	0.920863	0.845361	0.5625	0.828571	0.759036	0.78125	0.957447	0.947826	0.780612	0.883212	1	0.83	0.666667	0.453901
195	0.808081	0.718954	0.674157	0.775148	0.521739	0.89441	0.794872	0.947368	0.766129	0.5	0.688679	0.728916	0.879032	0.763514	0.613636	0.57377	0.946903	0.709677	0.863309	0.731959	0.705357	0.647619	0.650602	0.6875	0.886525	0.821739	1	0.788321	0.828571	0.82	0.6	0.574468
200	0.747475	0.915033	0.741573	0.769231	0.782609	0.863354	1	0.877193	0.870968	0.55	0.764151	0.759036	0.725806	0.77027	0.977273	0.688525	0.836283	0.580645	0.956835	0.85567	0.6875	0.857143	0.554217	0.789063	0.900709	0.826087	0.969388	0.693431	0.742857	0.64	0.755556	0.411348
205	0.838384	0.869281	1	0.804734	0.782609	0.906832	0.700855	0.912281	0.935484	0.525	0.726415	0.753012	0.733871	0.675676	0.920455	0.532787	0.831858	0.548387	0.863309	0.762887	0.633929	0.733333	0.506024	1	1	0.826087	0.918367	0.80292	0.8	0.65	0.866667	0.468085
210	0.949495	0.751634	0.730337	0.964497	0.521739	1	0.752137	0.859649	0.774194	0.575	0.632075	0.614458	0.677419	0.689189	0.636364	0.655738	0.911504	0.483871	0.755396	0.525773	0.741071	0.819048	0.783133	0.804688	0.957447	0.765217	0.734694	0.80292	0.685714	0.66	0.622222	0.524823
215	0.909091	0.732026	0.752809	0.727811	0.73913	0.919255	0.837607	0.929825	0.991935	0.35	0.613208	0.608434	0.693548	0.587838	0.772727	0.729508	0.823009	0.516129	0.978417	1	0.669643	0.92381	0.662651	0.734375	0.744681	0.821739	0.887755	0.824818	0.628571	0.73	0.8	0.446809
220	0.939394	0.803922	0.707865	0.91716	0.521739	0.913043	0.991453	0.807018	0.887097	0.625	0.792453	0.638554	0.758065	0.560811	0.659091	0.655738	0.792035	0.709677	0.913669	0.783505	0.741071	0.733333	0.795181	0.976563	0.758865	0.734783	0.826531	0.79562	0.771429	0.79	0.644444	0.425532
225	0.858586	1	0.719101	0.923077	0.608696	0.776398	0.931624	0.894737	0.758065	0.65	0.59434	0.548193	0.806452	0.614865	0.840909	0.770492	0.858407	0.612903	1	0.814433	0.732143	0.828571	0.771084	0.921875	0.851064	0.678261	0.75	0.642336	0.4	0.94	0.733333	0.460993
230	1	0.849673	0.831461	0.763314	0.652174	0.763975	0.846154	0.789474	0.75	0.65	0.679245	0.584337	0.620968	0.540541	0.715909	1	0.889381	0.451613	0.81295	0.56701	0.6875	0.733333	0.795181	0.96875	0.87234	0.73913	0.729592	0.664234	0.657143	0.82	0.866667	0.304965
235	0.79798	0.712418	0.752809	0.905325	1	0.875776	0.820513	0.947368	0.685484	0.575	0.556604	0.536145	0.870968	0.743243	0.795455	0.778689	0.893805	0.774194	0.935252	0.835052	0.696429	0.895238	0.915663	0.796875	0.702128	0.773913	0.765306	0.576642	0.314286	0.96	0.8	0.361702
240	0.949495	0.941176	0.617978	1	0.652174	0.881988	0.777778	0.684211	0.798387	0.825	0.622642	0.506024	0.983871	0.418919	0.875	0.713115	0.681416	0.709677	0.820144	0.814433	0.991071	0.714286	0.662651	0.9375	0.822695	0.643478	0.77551	0.445255	0.714286	0.85	0.8	0.368794
245	0.888889	0.784314	0.775281	0.863905	0.478261	0.869565	0.965812	0.736842	0.879032	0.775	0.584906	0.487952	1	0.506757	1	0.762295	0.800885	0.774194	0.877698	0.804124	0.857143	0.838095	0.807229	0.945313	0.624113	0.7	0.862245	0.510949	0.485714	0.84	0.666667	0.404255
250	0.808081	0.79085	0.674157	0.946746	0.869565	0.913043	0.675214	0.789474	0.782258	0.5	0.54717	0.409639	0.862903	0.445946	0.772727	0.770492	0.668142	0.612903	0.848921	0.865979	0.75	0.92381	0.783133	0.945313	0.794326	0.652174	0.719388	0.430657	0.514286	0.88	0.555556	0.283688
255	0.929293	0.830065	0.752809	0.946746	0.652174	0.645963	0.794872	0.701754	0.862903	0.65	0.433962	0.548193	0.709677	0.385135	0.806818	0.811475	0.575221	0.677419	0.834532	0.824742	0.830357	0.828571	0.795181	0.929688	0.524823	0.708696	0.566327	0.343066	0.6	0.87	0.422222	0.312057
260	0.939394	0.816993	0.719101	0.710059	0.826087	0.645963	0.769231	0.807018	0.798387	0.775	0.471698	0.481928	0.766129	0.364865	0.727273	0.696721	0.668142	0.83871	0.827338	0.670103	0.991071	1	0.746988	0.914063	0.567376	0.6	0.632653	0.335766	0.285714	1	0.4	0.368794
265	0.727273	0.75817	0.651685	0.881657	0.565217	0.571429	0.615385	0.701754	0.693548	0.85	0.396226	0.60241	0.967742	0.452703	0.704545	0.663934	0.676991	0.516129	0.805755	0.659794	0.883929	0.980952	0.626506	0.820313	0.70922	0.626087	0.607143	0.364964	0.285714	0.74	0.511111	0.255319
270	0.828283	0.810458	0.719101	0.905325	0.695652	0.52795	0.803419	0.719298	0.693548	0.5	0.415094	0.451807	0.782258	0.331081	0.852273	0.729508	0.570796	0.419355	0.820144	0.680412	0.776786	0.980952	0.987952	0.78125	0.64539	0.526087	0.653061	0.284672	0.428571	0.82	0.733333	0.205674
275	0.989899	0.653595	0.58427	0.840237	0.521739	0.490683	0.65812	0.596491	0.677419	0.825	0.254717	0.439759	0.766129	0.378378	0.829545	0.631148	0.561947	0.903226	0.769784	0.649485	0.696429	0.990476	0.843373	0.710938	0.631206	0.478261	0.556122	0.306569	0.542857	0.69	0.555556	0.198582
280	0.838384	0.803922	0.808989	0.792899	0.347826	0.42236	0.581197	0.631579	0.637097	1	0.358491	0.427711	0.830645	0.317568	0.931818	0.680328	0.495575	0.451613	0.654676	0.628866	0.794643	0.704762	0.698795	0.851563	0.673759	0.526087	0.591837	0.29927	0.257143	0.7	0.377778	0.22695
285	0.676768	0.751634	0.550562	0.763314	0.478261	0.490683	0.632479	0.631579	0.572581	0.55	0.490566	0.445783	0.887097	0.324324	0.693182	0.704918	0.411504	0.806452	0.633094	0.463918	0.892857	0.733333	1	0.679688	0.503546	0.456522	0.44898	0.211679	0.285714	0.59	0.511111	0.148936
290	0.656566	0.562092	0.539326	0.727811	0.695652	0.378882	0.623932	0.526316	0.612903	0.7	0.301887	0.391566	0.741935	0.391892	0.704545	0.581967	0.424779	0.516129	0.669065	0.587629	1	0.733333	0.686747	0.65625	0.595745	0.347826	0.566327	0.262774	0.257143	0.79	0.577778	0.177305
295	0.757576	0.614379	0.539326	0.846154	0.391304	0.428571	0.521368	0.719298	0.564516	0.675	0.45283	0.307229	0.677419	0.405405	0.795455	0.532787	0.455752	0.419355	0.690647	0.628866	0.758929	0.666667	0.819277	0.609375	0.70922	0.391304	0.571429	0.189781	0.171429	0.56	0.511111	0.198582
300	0.818182	0.679739	0.685393	0.715976	0.565217	0.310559	0.350427	0.491228	0.58871	0.725	0.386792	0.295181	0.685484	0.378378	0.636364	0.606557	0.30531	0.806452	0.877698	0.515464	0.857143	0.733333	0.650602	0.65625	0.524823	0.43913	0.540816	0.19708	0.428571	0.7	0.333333	0.219858
305	0.828283	0.555556	0.505618	0.615385	0.521739	0.26087	0.461538	0.508772	0.75	0.775	0.358491	0.349398	0.766129	0.385135	0.704545	0.688525	0.345133	0.612903	0.589928	0.525773	0.732143	0.704762	0.746988	0.601563	0.475177	0.33913	0.454082	0.277372	0.228571	0.56	0.466667	0.099291
310	0.858586	0.738562	0.449438	0.60355	0.478261	0.341615	0.418803	0.403509	0.620968	0.65	0.273585	0.319277	0.645161	0.412162	0.681818	0.688525	0.243363	0.741935	0.561151	0.371134	0.892857	0.847619	0.674699	0.617188	0.553191	0.317391	0.530612	0.19708	0.457143	0.55	0.688889	0.170213
315	0.656566	0.69281	0.58427	0.633136	0.913043	0.279503	0.495726	0.403509	0.620968	0.575	0.433962	0.337349	0.637097	0.418919	0.454545	0.729508	0.247788	0.709677	0.625899	0.525773	0.732143	0.67619	0.674699	0.515625	0.617021	0.317391	0.561224	0.226277	0.4	0.53	0.4	0.12766
320	0.919192	0.594771	0.460674	0.556213	0.26087	0.335404	0.299145	0.385965	0.637097	0.525	0.358491	0.319277	0.693548	0.385135	0.568182	0.754098	0.212389	0.645161	0.467626	0.56701	0.821429	0.619048	0.590361	0.46875	0.531915	0.265217	0.489796	0.20438	0.314286	0.52	0.422222	0.12766
325	0.818182	0.627451	0.550562	0.597633	0.434783	0.223602	0.188034	0.421053	0.612903	0.65	0.292453	0.271084	0.693548	0.472973	0.556818	0.5	0.216814	0.354839	0.417266	0.453608	0.678571	0.733333	0.614458	0.34375	0.567376	0.278261	0.438776	0.218978	0.371429	0.47	0.377778	0.170213
330	0.828283	0.555556	0.640449	0.556213	0.434783	0.248447	0.273504	0.333333	0.580645	0.425	0.339623	0.259036	0.572581	0.358108	0.590909	0.54918	0.159292	0.612903	0.467626	0.505155	0.803571	0.72381	0.73494	0.273438	0.524823	0.26087	0.408163	0.627737	0.428571	0.36	0.466667	0.113475
335	0.747475	0.620915	0.550562	0.609467	0.478261	0.273292	0.179487	0.385965	0.677419	0.5	0.301887	0.162651	0.645161	0.371622	0.465909	0.57377	0.30531	0.419355	0.359712	0.391753	0.758929	0.685714	0.614458	0.359375	0.390071	0.278261	0.464286	0.583942	0.142857	0.43	0.377778	0.148936
340	0.757576	0.535948	0.550562	0.573964	0.826087	0.310559	0.282051	0.491228	0.451613	0.375	0.415094	0.186747	0.548387	0.371622	0.613636	0.516393	0.269912	0.483871	0.395683	0.42268	0.776786	0.67619	0.542169	0.351563	0.404255	0.247826	0.326531	0.620438	0.257143	0.42	0.333333	0.156028
345	0.89899	0.503268	0.617978	0.538462	0.304348	0.285714	0.230769	0.280702	0.451613	0.35	0.396226	0.222892	0.483871	0.27027	0.613636	0.5	0.256637	0.548387	0.460432	0.536082	0.625	0.609524	0.506024	0.429688	0.375887	0.247826	0.295918	0.474453	0.228571	0.33	0.422222	0.163121
350	0.858586	0.51634	0.58427	0.60355	0.478261	0.248447	0.205128	0.333333	0.459677	0.525	0.518868	0.156627	0.516129	0.344595	0.488636	0.491803	0.230088	0.580645	0.345324	0.494845	0.696429	0.657143	0.53012	0.304688	0.326241	0.230435	0.290816	0.510949	0.342857	0.45	0.311111	0.085106
355	0.858586	0.535948	0.651685	0.502959	0.26087	0.279503	0.153846	0.421053	0.532258	0.475	0.443396	0.144578	0.532258	0.405405	0.261364	0.508197	0.181416	0.548387	0.330935	0.505155	0.633929	0.580952	0.53012	0.34375	0.262411	0.2	0.285714	0.408759	0.257143	0.33	0.377778	0.113475
360	0.808081	0.490196	0.674157	0.491124	0.26087	0.21118	0.222222	0.561404	0.443548	0.4	0.443396	0.114458	0.459677	0.412162	0.363636	0.45082	0.190265	0.580645	0.251799	0.278351	0.5625	0.590476	0.493976	0.3125	0.326241	0.2	0.19898	0.467153	0.171429	0.29	0.488889	0.099291
365	0.767677	0.490196	0.696629	0.508876	0.217391	0.186335	0.25641	0.350877	0.298387	0.475	0.433962	0.10241	0.459677	0.277027	0.340909	0.45082	0.141593	0.225806	0.280576	0.546392	0.75	0.6	0.493976	0.320313	0.446809	0.169565	0.290816	0.423358	0.2	0.25	0.333333	0.113475
370	0.727273	0.457516	0.606742	0.443787	0.347826	0.217391	0.136752	0.385965	0.403226	0.275	0.45283	0.126506	0.427419	0.385135	0.363636	0.327869	0.181416	0.225806	0.258993	0.57732	0.580357	0.533333	0.409639	0.265625	0.375887	0.16087	0.260204	0.313869	0.2	0.4	0.355556	0.141844
375	0.636364	0.424837	0.516854	0.426036	0.173913	0.217391	0.239316	0.385965	0.217742	0.325	0.424528	0.126506	0.556452	0.256757	0.318182	0.516393	0.146018	0.419355	0.223022	0.505155	0.642857	0.419048	0.457831	0.257813	0.368794	0.143478	0.204082	0.408759	0.2	0.22	0.422222	0.12766
380	0.616162	0.339869	0.640449	0.301775	0.217391	0.279503	0.102564	0.210526	0.387097	0.275	0.584906	0.156627	0.403226	0.283784	0.318182	0.516393	0.132743	0.290323	0.273381	0.371134	0.571429	0.466667	0.385542	0.296875	0.326241	0.126087	0.280612	0.372263	0.142857	0.26	0.222222	0.148936
385	0.737374	0.444444	0.617978	0.366864	0.304348	0.217391	0.153846	0.368421	0.306452	0.3	0.5	0.072289	0.33871	0.27027	0.340909	0.368852	0.115044	0.419355	0.251799	0.556701	0.517857	0.409524	0.385542	0.304688	0.248227	0.156522	0.265306	0.423358	0.171429	0.31	0.155556	0.170213
390	0.494949	0.392157	0.561798	0.325444	0.565217	0.304348	0.153846	0.315789	0.241935	0.325	0.518868	0.084337	0.419355	0.209459	0.465909	0.262295	0.115044	0.387097	0.374101	0.443299	0.455357	0.533333	0.421687	0.234375	0.283688	0.147826	0.188776	0.284672	0.2	0.33	0.288889	0.170213
395	0.676768	0.359477	0.775281	0.372781	0.086957	0.242236	0.153846	0.368421	0.298387	0.125	0.433962	0.138554	0.435484	0.317568	0.352273	0.360656	0.159292	0.193548	0.266187	0.391753	0.419643	0.409524	0.518072	0.234375	0.205674	0.13913	0.173469	0.408759	0.4	0.31	0.133333	0.120567
400	0.626263	0.424837	0.696629	0.313609	0.217391	0.217391	0.102564	0.245614	0.274194	0.225	0.433962	0.054217	0.306452	0.155405	0.375	0.385246	0.115044	0.483871	0.280576	0.412371	0.392857	0.4	0.325301	0.28125	0.205674	0.156522	0.137755	0.328467	0.2	0.28	0.4	0.156028
405	0.575758	0.379085	0.662921	0.343195	0.217391	0.198758	0.094017	0.350877	0.201613	0.325	0.443396	0.078313	0.314516	0.135135	0.25	0.401639	0.123894	0.322581	0.223022	0.381443	0.419643	0.361905	0.313253	0.21875	0.134752	0.147826	0.204082	0.350365	0.228571	0.23	0.266667	0.170213
410	0.525253	0.313725	0.516854	0.248521	0.26087	0.229814	0.136752	0.157895	0.274194	0.2	0.54717	0.120482	0.217742	0.168919	0.397727	0.213115	0.110619	0.225806	0.323741	0.412371	0.383929	0.27619	0.289157	0.203125	0.177305	0.121739	0.204082	0.357664	0.257143	0.28	0.266667	0.106383
415	0.505051	0.287582	0.539326	0.313609	0.173913	0.167702	0.205128	0.333333	0.201613	0.225	0.471698	0.072289	0.266129	0.175676	0.306818	0.393443	0.10177	0.290323	0.215827	0.278351	0.276786	0.352381	0.433735	0.1875	0.219858	0.1	0.193878	0.240876	0.4	0.19	0.155556	0.120567
420	0.656566	0.398693	0.752809	0.331361	0.304348	0.180124	0.111111	0.192982	0.258065	0.2	0.518868	0.042169	0.258065	0.195946	0.386364	0.368852	0.097345	0.225806	0.215827	0.402062	0.339286	0.266667	0.361446	0.226563	0.205674	0.069565	0.209184	0.182482	0.257143	0.22	0.333333	0.12766
425	0.505051	0.418301	0.573034	0.301775	0.391304	0.167702	0.094017	0.192982	0.201613	0.225	0.45283	0.066265	0.241935	0.148649	0.295455	0.327869	0.154867	0.451613	0.179856	0.309278	0.366071	0.219048	0.325301	0.1875	0.248227	0.121739	0.22449	0.328467	0.2	0.17	0.155556	0.177305
430	0.414141	0.411765	0.505618	0.207101	0.130435	0.192547	0.102564	0.315789	0.233871	0.1	0.518868	0.054217	0.201613	0.182432	0.306818	0.377049	0.115044	0.225806	0.208633	0.278351	0.383929	0.390476	0.289157	0.15625	0.219858	0.082609	0.142857	0.226277	0.142857	0.22	0.244444	0.163121
435	0.373737	0.366013	0.696629	0.213018	0.26087	0.204969	0.094017	0.157895	0.185484	0.05	0.641509	0.042169	0.225806	0.195946	0.477273	0.344262	0.159292	0.354839	0.18705	0.268041	0.375	0.304762	0.228916	0.179688	0.141844	0.095652	0.137755	0.262774	0.228571	0.21	0.155556	0.134752
440	0.444444	0.281046	0.494382	0.254438	0.043478	0.093168	0.162393	0.175439	0.225806	0.1	0.641509	0.066265	0.209677	0.25	0.261364	0.262295	0.119469	0.193548	0.258993	0.247423	0.303571	0.219048	0.192771	0.164063	0.205674	0.091304	0.127551	0.248175	0.371429	0.21	0.177778	0.056738
445	0.272727	0.346405	0.52809	0.278107	0.173913	0.15528	0.111111	0.157895	0.209677	0.125	0.54717	0.054217	0.177419	0.168919	0.272727	0.303279	0.097345	0.290323	0.223022	0.278351	0.348214	0.266667	0.240964	0.234375	0.113475	0.073913	0.209184	0.277372	0.171429	0.34	0.133333	0.113475
450	0.242424	0.346405	0.539326	0.218935	0.347826	0.192547	0.111111	0.22807	0.201613	0.1	0.603774	0.060241	0.225806	0.209459	0.284091	0.221311	0.088496	0.548387	0.172662	0.113402	0.276786	0.190476	0.168675	0.132813	0.134752	0.03913	0.204082	0.291971	0.057143	0.2	0.222222	0.085106
455	0.262626	0.235294	0.58427	0.16568	0.217391	0.130435	0.059829	0.122807	0.306452	0.05	0.584906	0.018072	0.185484	0.202703	0.136364	0.336066	0.141593	0.258065	0.223022	0.298969	0.392857	0.180952	0.253012	0.265625	0.134752	0.078261	0.178571	0.284672	0.171429	0.25	0.133333	0.092199
460	0.313131	0.27451	0.58427	0.218935	0.304348	0.142857	0.102564	0.263158	0.201613	0.1	0.537736	0.060241	0.282258	0.189189	0.159091	0.295082	0.115044	0.451613	0.172662	0.329897	0.223214	0.27619	0.228916	0.195313	0.12766	0.06087	0.188776	0.29927	0.228571	0.21	0.333333	0.035461
465	0.232323	0.24183	0.52809	0.207101	0.304348	0.186335	0.119658	0.157895	0.241935	0.125	0.943396	0.054217	0.153226	0.209459	0.204545	0.352459	0.097345	0.322581	0.244604	0.185567	0.321429	0.152381	0.277108	0.117188	0.099291	0.078261	0.168367	0.226277	0.285714	0.15	0.111111	0.085106
470	0.292929	0.300654	0.52809	0.230769	0.521739	0.093168	0.136752	0.22807	0.169355	0.15	0.669811	0.036145	0.33871	0.121622	0.227273	0.278689	0.119469	0.193548	0.201439	0.298969	0.1875	0.12381	0.228916	0.21875	0.120567	0.069565	0.168367	0.408759	0.2	0.2	0.155556	0.056738
475	0.292929	0.254902	0.483146	0.189349	0.478261	0.111801	0.076923	0.157895	0.169355	0.175	0.584906	0.036145	0.169355	0.128378	0.227273	0.262295	0.097345	0.193548	0.179856	0.113402	0.258929	0.142857	0.216867	0.164063	0.12766	0.052174	0.142857	0.189781	0.114286	0.13	0.155556	0.106383
480	0.222222	0.24183	0.58427	0.177515	0.608696	0.173913	0.102564	0.22807	0.25	0.15	0.792453	0.03012	0.185484	0.236486	0.193182	0.303279	0.115044	0.258065	0.251799	0.371134	0.294643	0.114286	0.216867	0.195313	0.078014	0.06087	0.163265	0.160584	0.342857	0.1	0.222222	0.070922
485	0.232323	0.27451	0.505618	0.254438	0.391304	0.118012	0.076923	0.192982	0.241935	0.1	0.707547	0.054217	0.274194	0.222973	0.181818	0.344262	0.141593	0.354839	0.244604	0.092784	0.160714	0.066667	0.192771	0.140625	0.12766	0.073913	0.147959	0.175182	0.2	0.25	0.244444	0.06383
490	0.242424	0.196078	0.483146	0.195266	0.391304	0.130435	0.076923	0.210526	0.169355	0.25	0.877358	0.048193	0.209677	0.155405	0.193182	0.229508	0.163717	0.258065	0.388489	0.175258	0.205357	0.133333	0.144578	0.109375	0.092199	0.034783	0.142857	0.20438	0.257143	0.14	0.244444	0.021277
495	0.20202	0.196078	0.393258	0.16568	0.347826	0.142857	0.08547	0.192982	0.16129	0.175	0.716981	0.036145	0.16129	0.25	0.113636	0.262295	0.079646	0.258065	0.223022	0.175258	0.232143	0.209524	0.204819	0.125	0.070922	0.056522	0.163265	0.218978	0.257143	0.16	0.222222	0.049645
500	0.181818	0.176471	0.370787	0.171598	0.608696	0.130435	0.051282	0.122807	0.16129	0.125	0.754717	0.036145	0.16129	0.22973	0.170455	0.327869	0.106195	0.322581	0.28777	0.175258	0.133929	0.133333	0.192771	0.1875	0.106383	0.052174	0.163265	0.233577	0.285714	0.14	0.133333	0.099291

## Sheet: Fig.5
Fig.5c
	ΔCre														Cre
10	10.2946	14.0204	8.00108	6.16517	5.86192	8.70682	53.6313	42.7139	50.7431	17.5899	10.4792	8.31887	9.29387		7.43172	6.89019	19.9012	7.17293	3.91077	90.1794	12.1479	7.17009	23.6707	9.4438	8.30078	11.5135	6.42141
15	23.4171	12.7678	7.74677	122.101	6.4532	204.439	154.074	110.497	81.1363	95.6843	26.2171	35.4381	8.52013		7.32075	17.1712	122.07	8.39885	4.76978	115.072	76.8215	6.95431	16.7377	81.321	7.50442	64.4476	10.7524
20	49.3978	9.04553	6.53389	363.283	6.11623	343.648	242.053	367.524	259.502	61.0971	56.9529	263.506	54.9475		15.4253	9.10102	228.808	9.48392	5.08626	161.367	111.865	111.276	85.0658	200.587	8.05083	107.292	63.7741
25	69.6309	10.8314	7.17946	684.463	9.26336	631.718	438.162	883.014	498.506	70.6775	112.355	346.936	145.371		14.9197	11.6645	353.856	9.27265	5.44795	330.007	195.284	428.349	193.028	281.065	7.20215	160.929	86.614
30	123.189	8.10985	7.82893	1052.46	87.2485	839.636	521.461	1054.05	561.785	114.659	131.801	661.418	265.207		20.5188	21.1182	415.89	11.1011	10.6246	463.287	242.605	484.969	356.156	514.904	11.7652	259.122	85.6501
35	209.466	24.7777	22.1565	1220.14	103.874	1038.71	653.554	1222.71	823.706	213.048	155.488	872.705	530.145		29.9519	45.695	569.439	9.80475	32.3938	621.958	257.94	508.421	510.285	665.882	89.245	350.453	122.434
40	257.078	17.0844	34.2384	1437.59	174.961	1110.76	817.526	1355.72	1014.24	232.611	249.52	1132.54	600.273		42.2853	65.7416	722.416	13.746	67.862	614.36	300.182	667.271	665.972	708.071	177.31	392.844	133.095
45	356.92	52.1198	41.007	1646.12	194.918	1105.76	881.312	1552.93	1092.15	346.506	230.694	1367.5	762.361		73.6063	86.3308	766.75	22.57	124.399	608.388	597.411	851.161	794.059	875.581	496.78	422.317	247.673
50	439.884	140.053	85.414	1931.17	231.177	1262.05	1024.47	1678.11	1328	348.443	343.858	1694.07	904.652		153.979	90.9153	836.33	49.428	191.176	634.837	743.415	1017.85	950.732	972.756	641.857	423.186	247.317
55	500.018	154.936	132.09	2273.03	378.278	1409.92	1101.9	1750.69	1766.42	482.114	363.535	1653.42	909.93		163.956	104.207	974.324	107.221	245.248	689.504	784.47	1208.22	1275.24	1117.51	877.296	494.514	311.198
60	609.996	242.914	198.493	2400.14	559.241	1540.19	1205.49	1764.55	2048.77	602.205	549.75	1783.27	987.076		190.323	145.033	1045.61	169.855	342.136	647.38	861.511	1399.67	1360.3	1259.78	977.847	492.147	334.854
Fig.5e
	ΔCre											Cre
-sk	203.969	560.806	616.21	615.823	443.674	967.914	567.544	968.692	942.891	804.36		617.891	933.726	739.692	562.269	586.952	407.114	574.16	845.227
+sk	27.0492	58.4234	40.5706	99.3504	44.2853	80.1213	54.5617	217.243	151.895	79.8274		357.355	243.664	95.6674	97.2099	198.048	216.841	211.607	217.639
Fig.5f
rise time			Decay tau
ΔCre	Cre		ΔCre	Cre
3.09123	3.74967		17.5964	14.2315
2.42257	2.89412		13.8498	15.1148
2.62345	2.90605		13.3085	13.4482
2.40558	3.66594		8.66582	14.1741
2.42288	3.19581		11.7275	16.7425
2.82237	3.5602		19.6565	27.2439
3.3812	3.33963		23.2887	16.1287
2.30519	3.33685		16.3397	16.8914
2.64909			14.2554
2.66647			18.2502
Fig.5g
ΔCre	Cre
13.2614	57.8345
10.4178	26.0958
6.58389	12.9334
16.1329	17.2889
9.9815	33.7417
8.27773	53.2629
9.61365	36.8551
22.4264	25.7492
16.1095
9.92433
Fig.5h
	ΔCre											Cre
-skf	1.63987	1.61687	1.47973	1.9881	1.46264	1.37647	1.04876	1.39485	1.6221	1.18233		1.52595	1.7252	1.80245	1.70938	2.03568	2.56758	1.87058	1.19857
+skf	3.4144	3.07199	2.84125	2.79403	3.37514	3.25421	2.69974	2.37391	3.98125	2.32139		1.76394	1.53586	2.76627	1.91041	2.96082	2.78455	1.74802	1.71838
Fig.5i
	ΔCre											Cre
-skf	0.179321	0.093088	0.163332	0.211032	0.130057	0.073609	0.108649	0.062896	0.143479	0.135109		0.130062	0.217606	0.146231	0.173887	0.150204	0.19241	0.393359	0.082445
+skf	0.332101	0.301969	0.352371	0.112051	0.223522	0.244256	0.260825	0.088101	0.011826	0.308195		0.220274	0.191231	0.410647	0.04859	0.097042	0.201982	0.309239	0.194284
Fig.6c
	Ctrl.											TKO
-skf	689.779	1140.86	948.911	2200.93	2471.88	4505.53	1954.77	1130.15	4363.95	4668.49		1729.2	5835.49	2626.35	3166.99	5567.18	2230.58	3813.73	717.762	2296.16	2214.78
+skf	212.785	463.17	696.518	1155.99	1768.16	3789.89	1359.61	375.053	2522.25	3151.52		1416.85	5479.18	1645.19	1832.72	4441.14	1851.92	3726.62	660.984	1873.24	1719.28

## Sheet: Fig.6
Fig. 6d
Ctrl.	TKO
30.8482	81.9369
40.5983	93.8941
73.4019	62.6418
52.5225	57.8693
71.531	79.7736
84.1164	83.0244
69.5534	97.716
33.1861	92.0896
57.7975	69.7659
67.5061	81.5814
Fig.6e
	Ctrl.											TKO
-skf	0.654239	0.78732	0.675217	0.546752	0.304945	0.870132	0.92257	0.720127	0.538353	0.668851		0.456901	0.645248	0.595603	0.911923	1.17609	0.873307	0.752784	1.09521	0.555058	0.848567
+skf	0.947178	1.21079	0.604812	0.6424	0.463477	1.05199	1.17216	1.06574	0.763589	0.880236		0.549938	0.654384	0.556491	1.0878	1.1229	1.17429	1.1223	0.922867	0.64346	0.565155
Fig. 6f
	Ctrl.											TKO
-skf	0.270999	0.076026	0.166755	0.073658	0.0261	0.070449	0.165917	0.097846	0.149941	0.015908		0.089449	0.025601	0.109665	0.071301	0.024642	0.241818	0.072855	0.238488	0.12907	0.089796
+skf	0.554738	0.516524	0.166096	0.228742	0.067425	0.018286	0.124806	0.446738	0.208467	0.063991		0.08699	0.044677	0.084518	0.143742	0.054128	0.102544	0.103447	0.067514	0.066423	0.062399
Fig. 6g
rise time			decay tau
Ctrl.	TKO		Ctrl.	TKO
3.50858	2.34432		13.4033	16.7043
2.83024	2.3905		16.8049	41.8728
1.42232	1.27336		20.0191	25.9843
3.00225	1.78846		20.1773	30.2715
1.15248	2.23389		12.1262	42.0311
2.39883	2.01731		40.6436	33.7537
3.69038	3.16651		22.446	25.9635
2.88959	2.0937		15.7576	17.0336
1.22671	1.91372		15.5543	22.1157
1.43882	1.95993		25.7453	23.7542

## Sheet: Fig.7
	Fig.7c					Fig.7d			Fig.7e					Fig.7f					Fig.7g
																			rise time			decay tau
	Ctrl.-SKF	Ctrl.+SKF	TKO-SKF	TKO+SKF		Ctrl.-SKF	Ctrl.+SKF		Ctrl.-SKF	Ctrl.+SKF	TKO-SKF	TKO+SKF		Ctrl.-SKF	Ctrl.+SKF	TKO-SKF	TKO+SKF		Ctrl.	TKO		Ctrl.	TKO
cell1	1.58	1.08	0.425	0.286		68.3544	43.5263		0.782	1.088	0.954	1.061		0.16	0.26	0.312	0.332		1.2	2.8		13.4	18.1
cell2	2.48	0.27	0.762	0.961		10.8871	104.235		0.651	0.896	0.579	0.612		0.06	0.53	0.159	0.252		2.2	2.65		32	16.9
cell3	3.98	0.636	2.11	1.36		15.9799	63.0588		0.96	1.186	0.864	0.81		0.17	0.3	0.128	0.26		1.6	2.1		11.4	13.6
cell4	0.905	0.209	1.053	0.762		38.2979	70.3431		0.544	1.184	0.48	0.446		0.25	0.35	0.06	0.185		1.7	1.965		11.3	13.7
cell5	0.857	0.143	0.429	0.102		23.1707	86.7193		0.648	0.928	0.736	0.64		0.35	0.56	0.1	0.126		2.6	4.862		28.2	32.3
cell6	0.98	0.51	1.048	0.781		52.0408	86.2549		0.78	1.28	0.641	0.578		0.16	0.298	0.123	0.082		2.45	2.9		29.9	19.2
cell7	1.53	0.62	0.96	0.835		40.5229	82.2785		0.414	0.672	0.95	0.813		0.19	0.39	0.0706	0.0635		1.15	3.28		14.8	20.2
cell8	1.41	0.634	0.856	0.857		44.9645	90.8671		0.948	1.086	0.481	0.35		0.16	0.628	0.136	0.145		1.18	3.452		16.2	10.5
cell9	2.31	0.97	0.524	0.423		41.9913	19.3514		0.546	0.81	0.672	0.609		0.19	0.49	0.129	0.156		2.6	4.253		15.1	28.6
cell10	2.42	1.25				51.6529			0.608	0.896				0.08	0.19				1.45			20
cell11	0.56	0.095				32.6087			0.621	0.694				0.09	0.69				1.55			18.2

## Sheet: Supplementary Fig.2
Supplementary Fig.2b										Supplementary Fig.2c
amplitude					frequency					rise time					decay tau
Ctrl.-SKF	Ctrl.+SKF	TKO-SKF	TKO+SKF		Ctrl.-SKF	Ctrl.+SKF	TKO-SKF	TKO+SKF		Ctrl.-SKF	Ctrl.+SKF	TKO-SKF	TKO+SKF		Ctrl.-SKF	Ctrl.+SKF	TKO-SKF	TKO+SKF
64.8	78.6	59.7	56		0.3	0.4	2.6	3.6		0.33	0.26	0.23	0.22		0.4	0.5	0.5	0.4
66.9	57.7	72.1	63.4		0.9	0.6	1	0.9		0.22	0.19	0.24	0.24		0.55	0.3	0.45	0.5
71.3	78.5	57.3	57.4		2.6	2.5	1.3	1		0.23	0.25	0.24	0.23		0.45	0.55	0.4	0.25
74.4	73.3	42	54.3		0.5	0.4	0.8	1		0.23	0.24	0.27	0.25		0.3	0.45	0.6	0.6

## Sheet: Supplementary Fig.3
Supplementary figure 3a						Supplementary figure 3b						Supplementary figure 3c						Supplementary figure 3d
volume			particle count			volume			particle count			volume			particle count			volume			particle count
Ctrl	TKO		Ctrl	TKO		Ctrl	TKO		Ctrl	TKO		Ctrl	TKO		Ctrl	TKO		Ctrl	TKO		Ctrl	TKO
0.021437	0.021957		364.826	552.564		0.012244	0.011453		194.698	180		0.026998	0.0201033		491.788	405.547		0.0223675	0.0248551		298.821	397.802
0.019783	0.020793		297.379	502.574		0.011096	0.009298		158.271	199.793		0.0240594	0.0167466		471.922	383		0.0190585	0.0202439		321.041	360.462
0.020486	0.020645		460.29	457.699		0.012213	0.008215		224.543	180.312		0.0142722	0.0168864		608.963	421.305		0.0155044	0.0217392		302.872	434.157
0.021607	0.021242		420.619	574.141		0.015024	0.012937		255.564	297.682		0.0207935	0.0195197		429.658	348.565		0.0159822	0.0212969		267.831	620.478
0.019926	0.01868		392.633	456.487		0.019456	0.013383		398.471	277.54		0.0146136	0.0205188		245.103	405.327		0.0187731	0.0172342		303.031	247.662
0.019337	0.023285		408.341	464.245		0.017278	0.025328		592.492	404.4		0.0232454	0.0214685		630.129	710.475		0.0222479	0.0247452		494.87	427.656
0.022191	0.027417		415.11	1038.38		0.013499	0.021435		236.278	388.217		0.0189013	0.0236032		557.478	469.643		0.0139872	0.0183207		283	301.623
0.027748	0.029703		518.162	875.923		0.016141	0.015054		295.409	800.175		0.0226699	0.0183245		421.747	531.476		0.0193522	0.0238613		300.925	348.703
0.019193	0.025342		557.586	498.415		0.013271	0.012066		310.142	221.64		0.0208964	0.0228496		518.14	549.156		0.0202294	0.0192512		360.69	381.461
0.02725	0.021047		812.823	497.309		0.016168	0.01048		361.557	184.811		0.0212484	0.0291307		497.04	523.5		0.019492	0.0208548		350.146	414.24
0.015992	0.023828		451.101	409.944		0.016283	0.010977		406.442	193.891		0.0252235	0.0163775		463.512	564.2		0.026059	0.0207741		520.141	533.855
0.018787	0.028835		493.485	721.139		0.01198	0.017479		286.806	329.871		0.0226998	0.0181493		650.472	326.35		0.0200354	0.0240149		411.762	478
0.013649	0.022651		388.01	519.382		0.013215	0.02393		272.235	430.191		0.0188604	0.0140667		619.099	529.937		0.0206851	0.0179465		399.486	344.308
0.014649	0.01991		410.103	373.333		0.01284	0.013089		580.25	292.496		0.0135877	0.0218088		702.173	536.319		0.0155601	0.0164367		470.873	325.269
0.01813	0.0168		379.904	685.721		0.009351	0.013019		152.118	374.875		0.022252	0.0227081		435.356	584.755		0.0189562	0.0156604		311.205	358.431
0.028469	0.025309		530.241	733.571		0.012548	0.018932		194.192	320.878		0.019556	0.0236201		618.409	601.111		0.0267944	0.0199148		443.55	491.885
0.01813	0.02451		493.358	530.259		0.011644	0.014165		239.808	229.145		0.0217591	0.0303961		466.791	536.486		0.0132045	0.025016		351.466	342.301
0.023423	0.016319		446.906	257.717		0.015754	0.016319		278.302	257.717		0.016124	0.0152878		262.929	490.417		0.0169595	0.0163404		249.264	348.259
0.020295	0.024318		366.368	363.909		0.021464	0.015063		316.3	264.714		0.0147634	0.0163976		415.58	627.604		0.0179573	0.018464		390.124	524.515
0.019266	0.015926		348.96	288.058		0.019266	0.009044		348.96	159.953		0.0268505	0.0168632		491.5	548.333		0.0266884	0.0171261		407	341.252
0.018006	0.026798		411.109	467.412		0.018649	0.010063		320.14	206.831		0.0286381	0.0180732		537.511	368.015		0.034262	0.0187258		474.536	277.47
0.019383	0.0288		427.242	588.984		0.017955	0.013548		309.959	219.688		0.0232009	0.0246246		395.922	672.493		0.0167107	0.0207841		271.152	451.903
0.018964	0.025276		392.872	444.898		0.010433	0.014875		206.493	228.135		0.0226825	0.0162384		455.935	568.44		0.0203689	0.0161668		353.756	364.256
0.026882			504.912			0.014053			230.652			0.0263609	0.0208533		607.259	459.419		0.0233524	0.0203834		522.645	388.718
0.026643			653.889			0.017278			269.469			0.0223541			606.045			0.0193967			452.621
0.026517			729.031			0.017576			255.031			0.0131505			452.26			0.0165925			387.028
0.019505			435.507			0.012393			207.678			0.0140128			630.399			0.0113825			545.117
0.01655			430.339			0.008762			223.149			0.0112209			621.702			0.0162684			728.669
0.019378			485.278			0.013012			253.121			0.0154245			368.377			0.0207121			364.882
												0.0217912			371.07			0.025057			391.418
												0.0198498			390.122			0.0219909			333.75
												0.0165831			508			0.0189281			499.463

## Sheet: Supplementary Fig.4
Supplementary Fig.4b
amplitude
	ΔCre											Cre
-SKF	16.5399	21.9442	37.6857	26.0261	15.7081	16.6066	16.6142	23.5816	23.218	18.5065		29.1819	25.8436	24.5874	10.3013	21.226	10.7638	16.6445	21.1187
+SKF	16.3961	13.3346	13.8353	32.1217	14.8494	41.3342	21.3485	21.882	14.7113	16.9792		12.5964	16.9655	21.1764	16.6999	21.6043	27.2302	13.5413	18.5373
frequency
	ΔCre											Cre
-SKF	0.864865	0.5	0.363636	1.16667	0.408163	0.127389	0.823529	0.375	0.9	0.083333		1.81818	0.837838	0.878049	0.111111	0.454545	0.5	0.212121	0.75
+SKF	0.8	0.347826	0.24	2.2	0.526316	0.212121	0.277778	0.210526	0.413793	0.125		0.826087	2.44444	0.333333	0.235294	0.153846	0.6875	0.3	0.8
Supplementary Fig.4d
amplitude
	ΔCre											Cre
-skf	81.5383	64.5657	33.5644	115.409	99.8705	84.0532	131.505	65.3697	118.241		53.2921	61.3597	58.2725	56.9112	57.9777	38.3367	52.9053	42.7273	46.2182
+sfk	78.7567	50.865	28.8328	56.5757	51.0909	66.7434	38.8699	53.183	51.9997		39.2249	64.2757	40.4717	50.6048	46.4016	48.9592	50.5474	47.58	44.8736
frequency
	ΔCre											Cre
-skf	2.23333	8.4	8	12.0333	10.9333	9.3	13.3333	4.36667	9.36667		5.23333	9.13333	5.76667	5.96667	6.03333	9	7.9	3.63333	2.5
+sfk	0.933333	4.26667	5.56667	1.13333	8.56667	6.36667	4.33333	2.66667	7.2		4.96667	6.36667	3.8	4	4.46667	7.8	5.73333	2.03333	1.73333

[truncated: 1 more sheets: Supplementary Fig.7]
